# Supplementary material for: Enhancing Centelloside Production in Centella asiatica Hairy Root Lines through Metabolic Engineering of Triterpene Biosynthetic Pathway Early Genes
Source: Plants (Basel). 2023 Sep 23;12(19):3363. doi: 10.3390/plants12193363 (PMC10574710; doi:10.3390/plants12193363)
Supplement: Supplementary file 1 [file plants-12-03363-s001.zip]

Archive with 1 entries (1 files):
- plants-2592223-supplementary.pdf
